# Supplementary material for: Predicting cancer type from tumour DNA signatures
Source: Genome Med. 2017 Nov 28;9:104. doi: 10.1186/s13073-017-0493-2 (PMC5706302; doi:10.1186/s13073-017-0493-2)
Supplement: Supplementary file 1 — Shown are 50 genes selected via stability selection. A list of 50 genes that are most frequently ranked highly by SVM-RFE, their brief descriptions and whether they have been identified as cancer driver genes. (XLSX 24 kb) [file 13073_2017_493_MOESM1_ESM.xlsx]

## Sheet: top50Genes
GeneID	Mutation type	No. of times in top 50 in 50 runs	Gene type†	Description from RefSeq†	Known oncogene / TSG*	Known driver for certain cancer type**	Pathway***
BRAF	Somatic point mutation	50	protein coding	This gene encodes a protein belonging to the raf/mil family of serine/threonine protein kinases. This protein plays a role in regulating the MAP kinase/ERKs signaling pathway, which affects cell division, differentiation, and secretion. Mutations in this gene are associated with cardiofaciocutaneous syndrome, a disease characterized by heart defects, mental retardation and a distinctive facial ap…	Oncogene	Yes; driver in 7 cancer types: Colorectal adenocarcinoma, Cutaneous melanoma, Glioblastoma multiforme, Lung adenocarcinoma, Multiple myeloma, Prostate adenocarcinoma, Thyroid carcinoma	Participates in the MAPK/ERK pathway, which mediates cellular responses to growth signals.
IDH1	Somatic point mutation	50	protein coding	Isocitrate dehydrogenases catalyze the oxidative decarboxylation of isocitrate to 2-oxoglutarate. These enzymes belong to two distinct subclasses, one of which utilizes NAD(+) as the electron acceptor and the other NADP(+). Five isocitrate dehydrogenases have been reported: three NAD(+)-dependent isocitrate dehydrogenases, which localize to the mitochondrial matrix, and two NADP(+)-dependent isoc…	Oncogene	Yes; driver in 6 cancer types: Acute myeloid leukemia, Chronic lymphocytic leukemia, Cutaneous melanoma, Glioblastoma multiforme, Lower grade glioma, Prostate adenocarcinoma	Normally catalyses the NADP+-dependent conversion of isocitrate to 2-oxoglutarate. The mutant version catalyses the NADPH-dependent reduction of 2-oxoglutarate to form 2-hydroxyglutarate.
KRAS	Somatic point mutation	50	protein coding	This gene, a Kirsten ras oncogene homolog from the mammalian ras gene family, encodes a protein that is a member of the small GTPase superfamily. A single amino acid substitution is responsible for an activating mutation. The transforming protein that results is implicated in various malignancies, including lung adenocarcinoma, mucinous adenoma, ductal carcinoma of the pancreas and colorectal car…	Oncogene	Yes; driver in 10 cancer types: Acute lymphocytic leukemia, Acute myeloid leukemia, Breast carcinoma, Chronic lymphocytic leukemia, Colorectal adenocarcinoma, Lung adenocarcinoma, Multiple myeloma, Pancreas adenocarcinoma, Stomach adenocarcinoma, Uterine corpus endometrioid carcinoma	Encodes one of the Ras proteins.
NPM1	Somatic point mutation	50	protein coding	This gene encodes a phosphoprotein which moves between the nucleus and the cytoplasm. The gene product is thought to be involved in several processes including regulation of the ARF/p53 pathway. A number of genes are fusion partners have been characterized, in particular the anaplastic lymphoma kinase gene on chromosome 2. Mutations in this gene are associated with acute myeloid leukemia. More th…	TSG	Yes; driver in 1 cancer type: Acute myeloid leukemia	Acts as a transcriptional repressor (in complex with TFAP2A) during retinoic acid induced cell differentiation.
NRAS	Somatic point mutation	50	protein coding	This is an N-ras oncogene encoding a membrane protein that shuttles between the Golgi apparatus and the plasma membrane. This shuttling is regulated through palmitoylation and depalmitoylation by the ZDHHC9-GOLGA7 complex. The encoded protein, which has intrinsic GTPase activity, is activated by a guanine nucleotide-exchange factor and inactivated by a GTPase activating protein. Mutations in this…	Oncogene	Yes; driver in 8 cancer types: Acute myeloid leukemia, Chronic lymphocytic leukemia, Colorectal adenocarcinoma, Cutaneous melanoma, Lung adenocarcinoma, Multiple myeloma, Thyroid carcinoma, Uterine corpus endometrioid carcinoma	Encodes one of the Ras proteins.
PTEN	Somatic point mutation	50	protein coding	This gene was identified as a tumor suppressor that is mutated in a large number of cancers at high frequency. The protein encoded by this gene is a phosphatidylinositol-3,4,5-trisphosphate 3-phosphatase. It contains a tensin like domain as well as a catalytic domain similar to that of the dual specificity protein tyrosine phosphatases. Unlike most of the protein tyrosine phosphatases, this prote…	TSG	Yes; driver in 11 cancer types: Acute lymphocytic leukemia, Breast carcinoma, Cutaneous melanoma, Glioblastoma multiforme, Lower grade glioma, Lung squamous cell carcinoma, Prostate adenocarcinoma, Renal clear cell carcinoma, Small cell lung carcinoma, Stomach adenocarcinoma, Uterine corpus endometrioid carcinoma	PI3K / AKT signalling
TP53	Somatic point mutation	50	protein coding	This gene encodes a tumor suppressor protein containing transcriptional activation, DNA binding, and oligomerization domains. The encoded protein responds to diverse cellular stresses to regulate expression of target genes, thereby inducing cell cycle arrest, apoptosis, senescence, DNA repair, or changes in metabolism. Mutations in this gene are associated with a variety of human cancers, includi…	TSG	Yes; driver in 25 cancer types: Acute lymphocytic leukemia, Acute myeloid leukemia, Bladder carcinoma, Breast carcinoma, Chronic lymphocytic leukemia, Colorectal adenocarcinoma, Cutaneous melanoma, Diffuse B cell lymphoma, Esophageal carcinoma, Glioblastoma multiforme, Head and neck squamous cell carcinoma, Hepatocarcinoma, Lower grade glioma, Lung adenocarcinoma, Lung squamous cell carcinoma, Me…	Induce apoptosis; Regulates transcription of genes involved in G1 and G2 cell cycle arrest; Regulates transcription of DNA repair genes; Regulates metabolic genes; PI3K / AKT signalling; mTOR signalling; Inhibits beta-catenin, thereby suppresses Wnt signalling.
C3ORF84	CNA	50	protein coding	chromosome 3 open reading frame 84	No	No	NA
C8ORF82	CNA	50	protein coding	chromosome 8 open reading frame 82	No	No	NA
C18ORF63	CNA	50	protein coding	chromosome 18 open reading frame 63	No	No	NA
DUX4	CNA	50	protein coding	This gene is located within a D4Z4 repeat array in the subtelomeric region of chromosome 4q. The D4Z4 repeat is polymorphic in length; a similar D4Z4 repeat array has been identified on chromosome 10. Each D4Z4 repeat unit has an open reading frame (named DUX4) that encodes two homeoboxes; the repeat-array and ORF is conserved in other mammals. The encoded protein has been reported to function as…	No	No	NA
PCAT2	CNA	50	non-coding RNA	prostate cancer associated transcript 2 (non-protein coding)	No	No	NA
SELO	CNA	50	protein coding	This gene encodes a selenoprotein, which contains a selenocysteine (Sec) residue at its active site. The selenocysteine is encoded by the UGA codon that normally signals translation termination. The 3' UTR of selenoprotein genes have a common stem-loop structure, the sec insertion sequence (SECIS), that is necessary for the recognition of UGA as a Sec codon rather than as a stop signal. [provided…	No	No	NA
TTLL8	CNA	50	protein coding	tubulin tyrosine ligase like 8	No	No	NA
ZNF736	CNA	50	protein coding	zinc finger protein 736	No	No	NA
CDKN2A	Somatic point mutation	49	protein coding	This gene generates several transcript variants which differ in their first exons. At least three alternatively spliced variants encoding distinct proteins have been reported, two of which encode structurally related isoforms known to function as inhibitors of CDK4 kinase. The remaining transcript includes an alternate first exon located 20 Kb upstream of the remainder of the gene; this transcrip…	TSG	Yes; driver in 5 cancer types: Cutaneous melanoma, Esophageal carcinoma, Head and neck squamous cell carcinoma, Lung adenocarcinoma, Lung squamous cell carcinoma	Encodes tumor suppressor genes p16-INK4A and p14-ARF, which are involved in the G1 to S phase of the cell cycle.
ERG	Somatic point mutation	49	protein coding	This gene encodes a member of the erythroblast transformation-specific (ETS) family of transcriptions factors. All members of this family are key regulators of embryonic development, cell proliferation, differentiation, angiogenesis, inflammation, and apoptosis. The protein encoded by this gene is mainly expressed in the nucleus. It contains an ETS DNA-binding domain and a PNT (pointed) domain wh…	Not listed as a known driver gene, but the ERG gene is often found to be rearranged or fused in prostate tumour samples.	No	Activates Wnt/LEF1 signaling cascade (Wu L, et al. Cancer Res. 2013.)
ZFPM1	Somatic point mutation	49	protein coding	zinc finger protein, FOG family member 1	No	No	NA
OR1D4	CNA	49	protein coding	Olfactory receptors interact with odorant molecules in the nose, to initiate a neuronal response that triggers the perception of a smell. The olfactory receptor proteins are members of a large family of G-protein-coupled receptors (GPCR) arising from single coding-exon genes. Olfactory receptors share a 7-transmembrane domain structure with many neurotransmitter and hormone receptors and are resp…	No	No	NA
FBXW7	Somatic point mutation	48	protein coding	This gene encodes a member of the F-box protein family which is characterized by an approximately 40 amino acid motif, the F-box. The F-box proteins constitute one of the four subunits of ubiquitin protein ligase complex called SCFs (SKP1-cullin-F-box), which function in phosphorylation-dependent ubiquitination. The F-box proteins are divided into 3 classes: Fbws containing WD-40 domains, Fbls co…	TSG	Yes; driver in 8 cancer types: Acute lymphocytic leukemia, Bladder carcinoma, Chronic lymphocytic leukemia, Colorectal adenocarcinoma, Cutaneous melanoma, Head and neck squamous cell carcinoma, Medulloblastoma, Uterine corpus endometrioid carcinoma	Notch1 signalling
MANSC4	CNA	48	protein coding	MANSC domain containing 4	No	No	NA
LYPD8	CNA	47	protein coding	LY6/PLAUR domain containing 8	No	No	NA
PIK3CA	Somatic point mutation	46	protein coding	Phosphatidylinositol 3-kinase is composed of an 85 kDa regulatory subunit and a 110 kDa catalytic subunit. The protein encoded by this gene represents the catalytic subunit, which uses ATP to phosphorylate PtdIns, PtdIns4P and PtdIns(4,5)P2. This gene has been found to be oncogenic and has been implicated in cervical cancers. [provided by RefSeq, Jul 2008]	Oncogene	Yes; driver in 9 cancer types: Breast carcinoma, Colorectal adenocarcinoma, Esophageal carcinoma, Glioblastoma multiforme, Head and neck squamous cell carcinoma, Lower grade glioma, Lung squamous cell carcinoma, Stomach adenocarcinoma, Uterine corpus endometrioid carcinoma	PI3K / AKT signalling
STMND1	CNA	46	protein coding	stathmin domain containing 1	No	No	NA
APC	Somatic point mutation	44	protein coding	This gene encodes a tumor suppressor protein that acts as an antagonist of the Wnt signaling pathway. It is also involved in other processes including cell migration and adhesion, transcriptional activation, and apoptosis. Defects in this gene cause familial adenomatous polyposis (FAP), an autosomal dominant pre-malignant disease that usually progresses to malignancy. Disease-associated mutations…	TSG	Yes; driver in 2 cancer types: Colorectal adenocarcinoma, Stomach adenocarcinoma	Promotes degradation of beta-catenin, which activates Wnt signalling.
CDRT7	CNA	40	non-coding RNA	CMT1A duplicated region transcript 7 (non-protein coding)	No	No	NA
GATA3	Somatic point mutation	39	protein coding	This gene encodes a protein which belongs to the GATA family of transcription factors. The protein contains two GATA-type zinc fingers and is an important regulator of T-cell development and plays an important role in endothelial cell biology. Defects in this gene are the cause of hypoparathyroidism with sensorineural deafness and renal dysplasia. [provided by RefSeq, Nov 2009]	TSG	Yes; driver in 1 cancer type: Breast carcinoma	Regulates T-cell differentiation; Regulates the function of human type 2 innate lymphoid cells (ILC2s), which are important effectors in innate immunity, lymphoid organogenesis, and tissue remodelling.
SLC22A31	CNA	39	protein coding	solute carrier family 22 member 31	No	No	NA
TRBC2-TRBV2-TRBV9-TRBV19-TRBV27-TRBV28	CNA	39	other	T cell receptor beta genes	No	No	NA
GNAQ	Somatic point mutation	37	protein coding	This locus encodes a guanine nucleotide-binding protein. The encoded protein, an alpha subunit in the Gq class, couples a seven-transmembrane domain receptor to activation of phospolipase C-beta. Mutations at this locus have been associated with problems in platelet activation and aggregation. A related pseudogene exists on chromosome 2. [provided by RefSeq, Nov 2010]	Oncogene	No	NA
TMEM78	CNA	36	protein coding	transmembrane protein 78	No	No	NA
RBM4	Somatic point mutation	35	protein coding	RNA binding motif protein 4	No	No	NA
ZDHHC11B	CNA	32	protein coding	zinc finger DHHC-type containing 11B	No	No	NA
NKX2-1	CNA	31	protein coding	This gene encodes a protein initially identified as a thyroid-specific transcription factor. The encoded protein binds to the thyroglobulin promoter and regulates the expression of thyroid-specific genes but has also been shown to regulate the expression of genes involved in morphogenesis. Mutations and deletions in this gene are associated with benign hereditary chorea, choreoathetosis, congenit…	Oncogene	No	NA
ANKRD33B	CNA	29	protein coding	ankyrin repeat domain 33B	No	No	NA
MRLN	CNA	29	protein coding	This gene encodes a small peptide that shares structural similarity to the small peptides sarcolipin and phospholamban, which are key regulators of sarcoplasmic reticulum Ca(2+)-ATPases (SERCAs). This protein is thought to have a similar function to these peptides, regulating Ca(2+) reuptake in the sarcoplasmic reticulum by inhibiting the Ca(2+) pump activity of SERCAs. Alternative splicing resul…	No	No	NA
RGPD3	Somatic point mutation	26	protein coding	This gene is located in a cluster of Ran-binding protein related genes on chromosome 2 which arose through duplication in primates. The encoded protein contains an N-terminal TPR (tetratricopeptide repeat) domain, two Ran-binding domains, and a C-terminal GRIP domain (golgin-97, RanBP2alpha, Imh1p and p230/golgin-245) domain. [provided by RefSeq, Sep 2011]	No	No	NA
SMIM1	CNA	26	protein coding	This gene encodes a small, conserved protein that participates in red blood cell formation. The encoded protein is localized to the cell membrane and is the antigen for the Vel blood group. Alternative splicing results in different transcript variants that encode the same protein. [provided by RefSeq, Dec 2013]	No	No	NA
C11ORF44	CNA	24	protein coding	chromosome 11 open reading frame 44	No	No	NA
ARHGEF40	CNA	23	protein coding	This gene encodes a protein similar to guanosine nucleotide exchange factors for Rho GTPases. The encoded protein contains in its C-terminus a GEF domain involved in exchange activity and a pleckstrin homology domain. Alternatively spliced transcripts that encode different proteins have been described. [provided by RefSeq, Mar 2014]	No	No	NA
SEC62	CNA	23	protein coding	The Sec61 complex is the central component of the protein translocation apparatus of the endoplasmic reticulum (ER) membrane. The protein encoded by this gene and SEC63 protein are found to be associated with ribosome-free SEC61 complex. It is speculated that Sec61-Sec62-Sec63 may perform post-translational protein translocation into the ER. The Sec61-Sec62-Sec63 complex might also perform the ba…	No	No	NA
TWIST2	CNA	21	protein coding	The protein encoded by this gene is a basic helix-loop-helix type transcription factor and shares similarity with Twist. This protein may inhibit osteoblast maturation and maintain cells in a preosteoblast phenotype during osteoblast development. This gene may be upregulated in certain cancers. Mutations in this gene cause focal facial dermal dysplasia 3, Setleis type. Two transcript variants enc…	No	No	NA
KCNIP1	CNA	20	protein coding	This gene encodes a member of the family of cytosolic voltage-gated potassium (Kv) channel-interacting proteins (KCNIPs), which belong to the neuronal calcium sensor (NCS) family of the calcium binding EF-hand proteins. They associate with Kv4 alpha subunits to form native Kv4 channel complexes. The encoded protein may regulate rapidly inactivating (A-type) currents, and hence neuronal membrane e…	No	No	NA
GNA11	Somatic point mutation	19	protein coding	The protein encoded by this gene belongs to the family of guanine nucleotide-binding proteins (G proteins), which function as modulators or transducers in various transmembrane signaling systems. G proteins are composed of 3 units: alpha, beta and gamma. This gene encodes one of the alpha subunits (subunit alpha-11). Mutations in this gene have been associated with hypocalciuric hypercalcemia typ…	Oncogene	No, but GNA11 mutations in stomach adenocarcinoma possibly contribute to the detection of the gene in the PAN-cancer anlaysis.	NA
CCDC6	CNA	19	protein coding	This gene encodes a coiled-coil domain-containing protein. The encoded protein is ubiquitously expressed and may function as a tumor suppressor. A chromosomal rearrangement resulting in the expression of a fusion gene containing a portion of this gene and the intracellular kinase-encoding domain of the ret proto-oncogene is the cause of thyroid papillary carcinoma. [provided by RefSeq, Sep 2010]	No	No	Have been found to fused with FGFR2, thus affecting FGF receptor signalling, which regulates developmental processes where cell fate and differentiation to various tissue lineages are determined.
ZFHX3	CNA	19	protein coding	This gene encodes a transcription factor with multiple homeodomains and zinc finger motifs, and regulates myogenic and neuronal differentiation. The encoded protein suppresses expression of the alpha-fetoprotein gene by binding to an AT-rich enhancer motif. The protein has also been shown to negatively regulate c-Myb, and transactivate the cell cycle inhibitor cyclin-dependent kinase inhibitor 1A…	No	Yes; driver in 2 cancer types: Prostate adenocarcinoma, Uterine corpus endometrioid carcinoma	NA
C16ORF47	CNA	18	protein coding	chromosome 16 open reading frame 47	No	No	NA
IMMP2L	CNA	18	protein coding	This gene encodes a protein involved in processing the signal peptide sequences used to direct mitochondrial proteins to the mitochondria. The encoded protein resides in the mitochondria and is one of the necessary proteins for the catalytic activity of the mitochondrial inner membrane peptidase (IMP) complex. Two variants that encode the same protein have been described for this gene. [provided …	No	No	NA
TRIM49B	CNA	18	protein coding	tripartite motif containing 49B	No	No	NA
UNKL	CNA	15	protein coding	This gene encodes a RING finger protein that may function in Rac signaling. It can bind to Brg/Brm-associated factor 60b and can promote its ubiquitination. Alternative splicing of this gene results in multiple transcript variants. [provided by RefSeq, Jun 2013]	No	No	NA
				† Retrieved from RefSeqGene https://www.ncbi.nlm.nih.gov/refseq/rsg/
				* Based on Vogelstein B et al. Cancer genome landscapes. Science 2013.
				** Retrieved from Integrative Onco Genomics https://www.intogen.org/search
				*** Retrieved from Reactome pathway database http://www.reactome.org/
